# Supplementary material for: Elite athletes’ overall oral health, values and related quality of life: a cross-sectional study
Source: Sci Rep. 2025 Jul 15;15:25564. doi: 10.1038/s41598-025-10479-z (PMC12267462; doi:10.1038/s41598-025-10479-z)
Supplement: Supplementary file 2 — Supplementary Material 2 [file 41598_2025_10479_MOESM2_ESM.xlsx]

## Sheet: data_adjusted
Sport	Age	Sex	Last dental visit	lastdental	Dental checkups frequency	dental_checkup	Allergies	Have you ever experienced jaw injury?	Diet: Sodas, lollipops, sports drinks (number per day)	Smoking/chew tobacco (times per day)	Alcohol drinks per day	Mouthguards	OHIP-4	OHIP-3	OHIP-10	OHIP_2	OHIP-12	BEWE S1	BEWE S2	BEWE S3	BEWE S4	BEWE S5	BEWE S6	BEWE	Erosion_risk	Dentes com dor à percussão (Inflamação periodontal)	DMF Ok?	DMF	ICDAS	caries	gingivitis	periodontitis	SECTION 4 | PERIODONTAL STATUS	Reported pain in the face and/or temples	TMJ noise	Mandibular movement limitations	Pain on muscle palpitation	Pain on TMJ palpitation	Orthodontic Exam | Angle's Class	Headaches present	SECTION 7 | SPORTS DENTAL SCREENING PROTOCOL OUTCOME	s7_outcome	SECTION 7 | OUTCOME [ALTERNATIVA]	OHVS_1	OHVS_2	OHVS_3	OHVS_4	OHVS_5	OHVS_6
Soccer	18	M	<6 months	1	1/year	0	No	No	1	0	0	No	1	4	0	1	0	No erosive tooth wear	No erosive tooth wear	No erosive tooth wear	No erosive tooth wear	No erosive tooth wear	No erosive tooth wear	0	No	No	TRUE	5	0 - Sound Tooth Surface	0	1	0	Gingivitis	No	No	No	No	No	Class I	No	RED	0	RED	3	0	4	0	4	0
Soccer	30	M	>1 year	0	2 or more/year	0	No	No	0	0	0	No	2	1	0	0	0	Initial loss of surface texture	Initial loss of surface texture	Initial loss of surface texture	Initial loss of surface texture	Initial loss of surface texture	Initial loss of surface texture	6	Yes	No	TRUE	0	4 - Underlying dark shadow from dentine	1	0	0	No	No	No	No	Yes	No	Class I	No	YELLOW	0	GREEN	4	2	3	1	2	1
Martial Art	25	M	>1 year	0	1/year	0	No	No	1	0	0	No	1	1	0	0	0	Initial loss of surface texture	Initial loss of surface texture	Initial loss of surface texture	Initial loss of surface texture	Initial loss of surface texture	Initial loss of surface texture	6	Yes	No	TRUE	5	6 - Extensive distinct cavity with visible dentine	1	1	0	Gingivitis	No	No	No	No	No	Class I	No	RED	0	RED	3	3	4	1	1	0
Soccer	27	M	>1 year	0	<1 year	1	No	No	1	0	0	No	1	1	0	0	0	Initial loss of surface texture	Initial loss of surface texture	Initial loss of surface texture	Initial loss of surface texture	Initial loss of surface texture	Initial loss of surface texture	6	Yes	No	TRUE	0	0 - Sound Tooth Surface	0	1	0	Gingivitis	No	No	No	No	No	Class I	No	YELLOW	0	YELLOW	4	2	4	0	4	0
Soccer	20	F	6-12 months	0	1/year	0	No	No	2	0	0	No	0	0	0	0	0	No erosive tooth wear	No erosive tooth wear	No erosive tooth wear	No erosive tooth wear	No erosive tooth wear	No erosive tooth wear	0	No	No	TRUE	2	5 - Distinct cavity with visible dentine	1	1	0	Gingivitis	No	No	No	Yes	No	Class I	No	RED	0	RED	4	1	4	0	3	0
Soccer	22	F	>1 year	0	<1 year	1	No	No	2	0	0	No	4	4	4	0	1	No erosive tooth wear	Initial loss of surface texture	No erosive tooth wear	Initial loss of surface texture	No erosive tooth wear	Initial loss of surface texture	3	Yes	No	TRUE	16	5 - Distinct cavity with visible dentine	1	1	0	Gingivitis	No	No	No	No	Yes	Class I	No	RED	0	RED	4	2	4	1	1	4
Soccer	32	M	6-12 months	0	1/year	0	No	No	5	0	0	No	2	2	1	1	1	No erosive tooth wear	No erosive tooth wear	No erosive tooth wear	No erosive tooth wear	No erosive tooth wear	No erosive tooth wear	0	No	No	TRUE	2	3 - Localized enamel breakdown	1	1	0	Gingivitis	No	Yes	No	Yes	No	Class I	No	RED	0	RED	4	1	4	1	3	3
Soccer	31	M	6-12 months	0	1/year	0	No	No	3	0	0	No	0	0	0	0	0	No erosive tooth wear	No erosive tooth wear	Initial loss of surface texture	Initial loss of surface texture	No erosive tooth wear	No erosive tooth wear	2	Yes	No	TRUE	3	1 - First visual change in enamel	0	0	0	No	No	No	No	No	No	Class I	No	YELLOW	0	YELLOW	4	4	3	0	4	2
Soccer	29	F	>1 year	0	1/year	0	Yes	No	1	0	0	No	4	0	0	0	0	No erosive tooth wear	No erosive tooth wear	No erosive tooth wear	No erosive tooth wear	No erosive tooth wear	No erosive tooth wear	0	No	No	TRUE	0	0 - Sound Tooth Surface	0	1	0	Gingivitis	No	No	No	No	No	Class I	No	YELLOW	0	YELLOW	3	2	4	1	3	3
Soccer	32	F	6-12 months	0	1/year	0	No	Yes	1	0	0	Yes	0	0	0	0	0	Initial loss of surface texture	No erosive tooth wear	Initial loss of surface texture	Initial loss of surface texture	No erosive tooth wear	Initial loss of surface texture	4	Yes	No	TRUE	0	1 - First visual change in enamel	0	0	0	No	Yes	Yes	No	No	Yes	Class I	Yes	YELLOW	0	GREEN	4	1	4	0	3	0
Soccer	24	F	6-12 months	0	1/year	0	No	No	1	0	0	Yes	4	0	0	0	0	No erosive tooth wear	No erosive tooth wear	No erosive tooth wear	No erosive tooth wear	No erosive tooth wear	No erosive tooth wear	0	No	No	TRUE	0	0 - Sound Tooth Surface	0	0	0	No	No	No	No	Yes	No	Class I	Yes	YELLOW	0	GREEN	4	2	4	0	2	3
Basketball	31	F	>1 year	0	<1 year	1	No	Yes	1	0	0	Yes	1	1	1	0	0	No erosive tooth wear	No erosive tooth wear	No erosive tooth wear	No erosive tooth wear	No erosive tooth wear	No erosive tooth wear	0	No	No	TRUE	0	0 - Sound Tooth Surface	0	0	0	No	No	No	No	No	No	Class I	No	GREEN	1	GREEN	4	3	3	1	1	0
Soccer	19	M	>1 year	0	1/year	0	No	No	1	0	0	No	2	2	3	2	1	No erosive tooth wear	No erosive tooth wear	No erosive tooth wear	No erosive tooth wear	No erosive tooth wear	No erosive tooth wear	0	No	No	TRUE	0	1 - First visual change in enamel	0	0	1	Periodontitis	No	No	No	Yes	No	Class III	No	RED	0	YELLOW	2	3	3	0	1	3
Soccer	24	M	6-12 months	0	<1 year	1	No	No	5	0	0	No	0	0	0	0	0	No erosive tooth wear	No erosive tooth wear	No erosive tooth wear	No erosive tooth wear	No erosive tooth wear	No erosive tooth wear	0	No	No	TRUE	5	4 - Underlying dark shadow from dentine	1	1	0	Gingivitis	No	No	No	No	No	Class I	No	RED	0	RED	4	1	4	1	3	0
Soccer	23	M	>1 year	0	2 or more/year	0	No	No	1	0	0	No	0	0	0	0	0	No erosive tooth wear	No erosive tooth wear	No erosive tooth wear	No erosive tooth wear	No erosive tooth wear	No erosive tooth wear	0	No	No	TRUE	0	1 - First visual change in enamel	0	1	0	Gingivitis	No	Yes	No	Yes	No	Class I	No	RED	0	YELLOW	3	1	3	1	3	1
Martial Art	20	M	6-12 months	0	1/year	0	No	Yes	0	0	0	No	4	5	0	5	0	No erosive tooth wear	No erosive tooth wear	No erosive tooth wear	No erosive tooth wear	No erosive tooth wear	No erosive tooth wear	0	No	No	TRUE	0	0 - Sound Tooth Surface	0	1	0	Gingivitis	No	No	No	No	No	Class I	No	YELLOW	0	YELLOW	4	3	4	4	2	1
Soccer	23	F	>1 year	0	1/year	0	No	No	1	0	0	No	4	4	1	0	0	No erosive tooth wear	No erosive tooth wear	No erosive tooth wear	No erosive tooth wear	No erosive tooth wear	No erosive tooth wear	0	No	No	TRUE	5	4 - Underlying dark shadow from dentine	1	1	0	Gingivitis	No	No	No	Yes	No	Class I	No	RED	0	RED	4	3	3	1	1	4
Soccer	29	M	>1 year	0	1/year	0	No	No	2	0	0	Yes	0	0	0	0	0	Initial loss of surface texture	Initial loss of surface texture	Initial loss of surface texture	Initial loss of surface texture	Initial loss of surface texture	Initial loss of surface texture	6	Yes	No	TRUE	0	0 - Sound Tooth Surface	0	0	0	No	No	No	No	No	No	Class I	No	GREEN	1	GREEN	2	3	4	0	2	0
Polo aquatico	23	M	6-12 months	0	<1 year	1	No	No	2	0	0	No	0	0	0	0	0	No erosive tooth wear	Initial loss of surface texture	No erosive tooth wear	Initial loss of surface texture	No erosive tooth wear	Initial loss of surface texture	3	Yes	No	TRUE	2	2 - Distinct visual change in enamel	0	0	0	No	No	No	No	No	No	Class I	No	YELLOW	0	YELLOW	3	3	3	1	2	1
Soccer	24	M	6-12 months	0	1/year	0	No	No	1	0	0	No	1	0	0	0	0	No erosive tooth wear	No erosive tooth wear	No erosive tooth wear	No erosive tooth wear	No erosive tooth wear	No erosive tooth wear	0	No	No	TRUE	6	1 - First visual change in enamel	0	0	0	No	No	No	No	No	No	Class I	No	YELLOW	0	YELLOW	4	3	4	4	1	0
Soccer	18	F	6-12 months	0	1/year	0	No	No	2	0	0	No	1	2	5	0	0	No erosive tooth wear	No erosive tooth wear	No erosive tooth wear	No erosive tooth wear	No erosive tooth wear	No erosive tooth wear	0	No	No	TRUE	0	0 - Sound Tooth Surface	0	0	0	No	No	No	No	No	No	Class I	No	GREEN	1	GREEN	2	2	4	1	3	3
Soccer	19	M	6-12 months	0	1/year	0	No	No	1	0	0	No	0	1	0	0	0	No erosive tooth wear	No erosive tooth wear	No erosive tooth wear	No erosive tooth wear	No erosive tooth wear	No erosive tooth wear	0	No	No	TRUE	1	4 - Underlying dark shadow from dentine	1	0	0	No	No	No	No	No	No	Class II Division 1	No	YELLOW	0	YELLOW	3	2	3	0	3	0
halterofilismo	20	M	6-12 months	0	<1 year	1	No	No	0	0	0	No	5	5	4	5	5	No erosive tooth wear	No erosive tooth wear	No erosive tooth wear	No erosive tooth wear	No erosive tooth wear	No erosive tooth wear	0	No	No	TRUE	1	0 - Sound Tooth Surface	0	0	0	No	No	No	No	No	No	Class I	No	YELLOW	0	YELLOW	4	4	4	0	1	0
Basketball	27	F	6-12 months	0	1/year	0	No	No	0	0	0	Yes	0	0	0	0	0	No erosive tooth wear	No erosive tooth wear	No erosive tooth wear	No erosive tooth wear	No erosive tooth wear	No erosive tooth wear	0	No	No	TRUE	1	1 - First visual change in enamel	0	0	0	No	Yes	No	No	No	Yes	Class I	No	RED	0	YELLOW	3	3	4	1	1	0
Soccer	28	M	6-12 months	0	<1 year	1	No	No	2	0	0	No	0	0	0	0	0	Initial loss of surface texture	Initial loss of surface texture	Initial loss of surface texture	Initial loss of surface texture	Initial loss of surface texture	Initial loss of surface texture	6	Yes	No	TRUE	2	1 - First visual change in enamel	0	0	0	No	No	No	No	No	No	Class I	No	YELLOW	0	YELLOW	3	3	3	1	3	3
Soccer	31	M	>1 year	0	1/year	0	No	No	1	0	0	No	2	2	0	0	0	No erosive tooth wear	No erosive tooth wear	No erosive tooth wear	No erosive tooth wear	No erosive tooth wear	No erosive tooth wear	0	No	No	TRUE	4	6 - Extensive distinct cavity with visible dentine	1	1	0	Gingivitis	No	No	No	No	No	Class I	No	RED	0	RED	2	3	4	0	3	1
Soccer	30	M	<6 months	1	<1 year	1	No	No	0	0	0	Yes	0	0	0	0	0	Initial loss of surface texture	Initial loss of surface texture	Initial loss of surface texture	Initial loss of surface texture	Initial loss of surface texture	Initial loss of surface texture	6	Yes	No	TRUE	7	5 - Distinct cavity with visible dentine	1	1	0	Gingivitis	No	No	No	No	No	Class I	No	RED	0	RED	4	3	4	0	1	0
Soccer	35	M	<6 months	1	1/year	0	No	No	4	0	0	No	0	0	0	0	0	No erosive tooth wear	Initial loss of surface texture	No erosive tooth wear	Initial loss of surface texture	No erosive tooth wear	No erosive tooth wear	2	Yes	No	TRUE	4	3 - Localized enamel breakdown	1	0	1	Periodontitis	No	No	No	Yes	No	Class I	No	RED	0	RED	4	3	4	0	1	1
Soccer	32	M	6-12 months	0	1/year	0	No	No	2	0	0	No	0	2	3	0	1	Initial loss of surface texture	No erosive tooth wear	Initial loss of surface texture	Initial loss of surface texture	No erosive tooth wear	Initial loss of surface texture	4	Yes	No	TRUE	4	5 - Distinct cavity with visible dentine	1	0	1	Periodontitis	No	No	No	No	No	Class I	No	RED	0	RED	4	2	4	0	3	1
	18	M	6-12 months	0	1/year	0	No	No	1	0	0	No	0	0	1	0	0	No erosive tooth wear	No erosive tooth wear	No erosive tooth wear	No erosive tooth wear	No erosive tooth wear	No erosive tooth wear	0	No	No	TRUE	4	0 - Sound Tooth Surface	0	0	0	No	No	No	No	No	No	Class I	No	YELLOW	0	YELLOW	0	2	0	0	2	0
Soccer	25	M	<6 months	1	1/year	0	No	No	1	0	0	No	0	0	0	0	0	Initial loss of surface texture	No erosive tooth wear	Initial loss of surface texture	Initial loss of surface texture	No erosive tooth wear	Initial loss of surface texture	4	Yes	No	TRUE	0	0 - Sound Tooth Surface	0	0	0	No	No	No	No	No	No	Class I	No	GREEN	1	GREEN	4	0	4	0	4	0
Soccer	26	M	6-12 months	0	2 or more/year	0	No	No	1	0	0	No	1	0	4	0	0	No erosive tooth wear	No erosive tooth wear	No erosive tooth wear	Initial loss of surface texture	No erosive tooth wear	Initial loss of surface texture	2	Yes	No	TRUE	4	3 - Localized enamel breakdown	1	1	0	Gingivitis	No	No	No	No	Yes	Class I	No	RED	0	RED	3	1	4	0	3	0
Basketball	26	M	>1 year	0	1/year	0	No	Yes	1	0	0	No	1	0	1	0	0	No erosive tooth wear	No erosive tooth wear	No erosive tooth wear	No erosive tooth wear	No erosive tooth wear	No erosive tooth wear	0	No	No	TRUE	2	5 - Distinct cavity with visible dentine	1	0	0	No	No	No	No	No	Yes	Class I	No	RED	0	YELLOW	4	1	4	0	2	0
Soccer	19	M	6-12 months	0	<1 year	1	No	No	1	0	0	No	2	2	1	1	1	No erosive tooth wear	No erosive tooth wear	No erosive tooth wear	No erosive tooth wear	No erosive tooth wear	No erosive tooth wear	0	No	No	TRUE	8	1 - First visual change in enamel	0	0	1	Periodontitis	No	No	No	No	No	Class I	No	RED	0	RED	4	1	4	0	3	2
Soccer	27	F	>1 year	0	1/year	0	No	No	1	0	0	No	0	0	0	0	0	No erosive tooth wear	No erosive tooth wear	No erosive tooth wear	No erosive tooth wear	No erosive tooth wear	No erosive tooth wear	0	No	No	TRUE	0	1 - First visual change in enamel	0	1	0	Gingivitis	No	No	No	No	No	Class I	No	YELLOW	0	YELLOW	3	3	4	0	2	0
Bodyboard	43	M	>1 year	0	<1 year	1	No	No	2	0	0	No	2	2	2	0	0	No erosive tooth wear	No erosive tooth wear	No erosive tooth wear	No erosive tooth wear	No erosive tooth wear	No erosive tooth wear	0	No	No	TRUE	0	1 - First visual change in enamel	0	1	0	Gingivitis	No	Yes	No	No	No	Class I	No	RED	0	YELLOW	4	0	4	0	0	0
Soccer	22	M	6-12 months	0	1/year	0	No	No	1	0	0	No	1	2	4	0	0	No erosive tooth wear	No erosive tooth wear	No erosive tooth wear	No erosive tooth wear	No erosive tooth wear	No erosive tooth wear	0	No	No	TRUE	2	5 - Distinct cavity with visible dentine	1	1	0	Gingivitis	Yes	No	No	No	No	Class II Division 1	Yes	RED	0	RED	3	1	3	0	3	0
Soccer	22	F	6-12 months	0	1/year	0	No	No	0	0	0	No	0	0	0	0	0	No erosive tooth wear	Initial loss of surface texture	No erosive tooth wear	No erosive tooth wear	Initial loss of surface texture	No erosive tooth wear	2	Yes	No	TRUE	5	4 - Underlying dark shadow from dentine	1	1	0	Gingivitis	No	No	No	Yes	No	Class I	No	RED	0	RED	3	1	3	1	3	1
Soccer	18	F	6-12 months	0	2 or more/year	0	No	No	1	0	0	No	0	1	0	0	0	No erosive tooth wear	No erosive tooth wear	No erosive tooth wear	No erosive tooth wear	No erosive tooth wear	No erosive tooth wear	0	No	No	TRUE	2	3 - Localized enamel breakdown	1	1	0	Gingivitis	No	No	No	No	No	Class I	No	RED	0	RED	4	3	4	3	4	4
Soccer	19	M	6-12 months	0	<1 year	1	No	Yes	0	0	0	No	4	4	0	0	4	No erosive tooth wear	No erosive tooth wear	No erosive tooth wear	No erosive tooth wear	No erosive tooth wear	No erosive tooth wear	0	No	No	TRUE	4	4 - Underlying dark shadow from dentine	1	0	0	No	No	No	No	No	No	Class I	No	YELLOW	0	YELLOW	4	3	4	0	2	0
Soccer	19	M	6-12 months	0	<1 year	1	No	No	1	0	0	No	3	1	3	0	1	No erosive tooth wear	No erosive tooth wear	No erosive tooth wear	No erosive tooth wear	No erosive tooth wear	No erosive tooth wear	0	No	No	TRUE	4	2 - Distinct visual change in enamel	0	0	0	No	No	No	No	No	No	Class I	No	YELLOW	0	YELLOW	3	3	4	1	3	0
Soccer	18	F	>1 year	0	1/year	0	No	No	1	0	0	No	0	0	0	0	0	No erosive tooth wear	No erosive tooth wear	No erosive tooth wear	No erosive tooth wear	No erosive tooth wear	No erosive tooth wear	0	No	No	TRUE	2	3 - Localized enamel breakdown	1	0	0	No	No	No	No	Yes	Yes	Class I	No	RED	0	YELLOW	3	0	4	0	2	1
Soccer	26	F	6-12 months	0	1/year	0	No	No	1	0	0	No	0	1	1	0	0	No erosive tooth wear	No erosive tooth wear	No erosive tooth wear	No erosive tooth wear	No erosive tooth wear	No erosive tooth wear	0	No	No	TRUE	0	0 - Sound Tooth Surface	0	0	0	No	No	Yes	No	Yes	Yes	Class II Division 1	Yes	YELLOW	0	GREEN	4	4	4	0	0	0
Soccer	25	F	6-12 months	0	1/year	0	No	No	1	0	0	No	0	0	0	0	0	Initial loss of surface texture	Initial loss of surface texture	Initial loss of surface texture	Initial loss of surface texture	Initial loss of surface texture	Initial loss of surface texture	6	Yes	No	TRUE	0	0 - Sound Tooth Surface	0	0	0	No	No	No	No	No	No	Class I	No	GREEN	1	GREEN	2	1	1	0	4	4
Soccer	27	M	6-12 months	0	1/year	0	No	No	1	0	0	No	1	1	1	0	0	No erosive tooth wear	No erosive tooth wear	No erosive tooth wear	No erosive tooth wear	No erosive tooth wear	No erosive tooth wear	0	No	No	TRUE	1	2 - Distinct visual change in enamel	0	1	0	Gingivitis	Yes	Yes	No	Yes	No	Class I	No	RED	0	RED	3	2	3	1	2	2
Soccer	24	M	6-12 months	0	2 or more/year	0	No	No	1	0	0	No	0	0	0	0	0	No erosive tooth wear	No erosive tooth wear	No erosive tooth wear	No erosive tooth wear	No erosive tooth wear	No erosive tooth wear	0	No	No	TRUE	2	0 - Sound Tooth Surface	0	0	0	No	No	No	No	No	No	Class I	No	YELLOW	0	YELLOW	2	2	4	0	3	0
Martial Art	43	M	6-12 months	0	1/year	0	No	Yes	2	0	0	Yes	0	0	0	0	0	No erosive tooth wear	Initial loss of surface texture	No erosive tooth wear	No erosive tooth wear	Initial loss of surface texture	No erosive tooth wear	2	Yes	No	TRUE	0	0 - Sound Tooth Surface	0	0	0	No	No	No	No	No	No	Class I	No	GREEN	1	GREEN	4	0	4	0	3	0
Soccer	27	M	>1 year	0	1/year	0	No	No	1	0	0	No	0	0	0	0	0	No erosive tooth wear	No erosive tooth wear	No erosive tooth wear	No erosive tooth wear	No erosive tooth wear	No erosive tooth wear	0	No	No	TRUE	3	3 - Localized enamel breakdown	1	0	0	No	No	No	No	No	No	Class I	No	YELLOW	0	YELLOW	4	2	4	0	2	0
Soccer	31	M	>1 year	0	<1 year	1	No	No	2	0	0	No	0	0	1	1	0	No erosive tooth wear	No erosive tooth wear	No erosive tooth wear	No erosive tooth wear	No erosive tooth wear	No erosive tooth wear	0	No	No	TRUE	0	1 - First visual change in enamel	0	0	0	No	No	No	No	Yes	No	Class II Division 1	No	YELLOW	0	GREEN	3	1	4	0	2	2
Soccer	27	M	>1 year	0	1/year	0	No	No	2	0	0	No	2	2	4	2	1	No erosive tooth wear	Initial loss of surface texture	No erosive tooth wear	No erosive tooth wear	Initial loss of surface texture	No erosive tooth wear	2	Yes	No	TRUE	7	1 - First visual change in enamel	0	0	1	Periodontitis	No	No	No	No	No	Class I	No	RED	0	RED	4	2	4	0	2	4
Basketball	34	M	6-12 months	0	1/year	0	Yes	Yes	1	0	0	Yes	4	1	1	0	4	No erosive tooth wear	Initial loss of surface texture	Initial loss of surface texture	Initial loss of surface texture	Initial loss of surface texture	Initial loss of surface texture	5	Yes	Yes	TRUE	0	5 - Distinct cavity with visible dentine	1	1	0	Gingivitis	No	Yes	No	Yes	No	Class III	No	RED	0	RED	4	2	4	0	4	0
Martial Art	32	F	6-12 months	0	<1 year	1	No	No	2	0	0	Yes	2	1	0	1	1	Initial loss of surface texture	Initial loss of surface texture	Initial loss of surface texture	Initial loss of surface texture	Initial loss of surface texture	Initial loss of surface texture	6	Yes	No	TRUE	2	6 - Extensive distinct cavity with visible dentine	1	1	0	Gingivitis	No	No	No	Yes	No	Class I	No	RED	0	RED	4	0	4	0	3	1
Basketball	24	F	6-12 months	0	1/year	0	No	Yes	1	0	0	Yes	1	2	0	0	0	No erosive tooth wear	No erosive tooth wear	No erosive tooth wear	No erosive tooth wear	No erosive tooth wear	No erosive tooth wear	0	No	No	TRUE	0	0 - Sound Tooth Surface	0	0	0	No	No	No	No	No	No	Class I	No	GREEN	1	GREEN	2	3	4	0	1	1
Soccer	22	M	6-12 months	0	1/year	0	No	No	1	0	0	No	0	1	0	0	0	No erosive tooth wear	No erosive tooth wear	No erosive tooth wear	No erosive tooth wear	No erosive tooth wear	No erosive tooth wear	0	No	No	TRUE	0	5 - Distinct cavity with visible dentine	1	1	0	Gingivitis	No	Yes	No	No	No	Class I	No	RED	0	YELLOW	4	2	4	0	2	2
Soccer	24	M	<6 months	1	<1 year	1	No	Yes	2	0	0	No	4	3	2	4	3	Initial loss of surface texture	Initial loss of surface texture	Initial loss of surface texture	Initial loss of surface texture	Initial loss of surface texture	Initial loss of surface texture	6	Yes	No	TRUE	3	0 - Sound Tooth Surface	0	0	0	No	No	Yes	No	Yes	No	Class III	No	RED	0	YELLOW	3	0	3	3	3	0
Soccer	22	M	>1 year	0	2 or more/year	0	No	No	1	0	0	No	2	3	3	0	0	No erosive tooth wear	No erosive tooth wear	No erosive tooth wear	No erosive tooth wear	No erosive tooth wear	No erosive tooth wear	0	No	Yes	TRUE	13	6 - Extensive distinct cavity with visible dentine	1	1	0	Gingivitis	No	No	No	No	No	Class I	No	RED	0	RED	4	2	4	0	2	1
Basketball	19	F	>1 year	0	1/year	0	No	Yes	1	0	0	Yes	0	0	1	0	0	No erosive tooth wear	No erosive tooth wear	No erosive tooth wear	Initial loss of surface texture	No erosive tooth wear	Initial loss of surface texture	2	Yes	No	TRUE	0	3 - Localized enamel breakdown	1	1	0	Gingivitis	No	No	No	Yes	No	Class I	No	RED	0	YELLOW	4	1	4	1	2	0
Soccer	26	F	6-12 months	0	<1 year	1	No	Yes	2	0	0	No	2	2	4	0	0	No erosive tooth wear	No erosive tooth wear	No erosive tooth wear	No erosive tooth wear	No erosive tooth wear	No erosive tooth wear	0	No	No		0	4 - Underlying dark shadow from dentine	1	1	0	Gingivitis	No	No	No	Yes	Yes	Class I	No	RED	0	YELLOW	3	3	3	1	1	2
Soccer	30	M	>1 year	0	1/year	0	No	No	1	0	0	No	0	0	0	0	0	No erosive tooth wear	No erosive tooth wear	No erosive tooth wear	No erosive tooth wear	No erosive tooth wear	No erosive tooth wear	0	No	No		0	2 - Distinct visual change in enamel	0	1	0	Gingivitis	No	No	No	No	No	Class I	No	YELLOW	0	YELLOW	4	3	4	1	0	1
Soccer	27	F	6-12 months	0	1/year	0	No	No	1	0	0	No	2	2	0	0	0	No erosive tooth wear	No erosive tooth wear	No erosive tooth wear		No erosive tooth wear	No erosive tooth wear	0	No	No		0	2 - Distinct visual change in enamel	0	1	0	Gingivitis	No	No	No	Yes	No	Class I	No	RED	0	YELLOW	4	1	3	0	3	0
Soccer	35	M	6-12 months	0	<1 year	1	No	No	1	0	0	No	0	0	0	0	0	No erosive tooth wear	No erosive tooth wear	No erosive tooth wear	No erosive tooth wear	No erosive tooth wear	No erosive tooth wear	0	No	No		0	1 - First visual change in enamel	0	0	0	No	No	No	No	No	No	Class I	No	GREEN	1	GREEN	3	2	4	0	2	1
Soccer	22	M	6-12 months	0	<1 year	1	No	No	1	0	0	No	0	1	0	0	0	Initial loss of surface texture	Distinct defect, hard tissue loss <50% of the surface area	No erosive tooth wear	No erosive tooth wear	Initial loss of surface texture	No erosive tooth wear	4	Yes	No		0	4 - Underlying dark shadow from dentine	1	1	0	Gingivitis	No	No	No	No	No	Class III	No	YELLOW	0	YELLOW	4	2	4	4	2	0
Soccer	25	M	6-12 months	0	<1 year	1	No	No	1	0	0	No	0	0	0	0	0	No erosive tooth wear	No erosive tooth wear	No erosive tooth wear	No erosive tooth wear	No erosive tooth wear	No erosive tooth wear	0	No	No		0	3 - Localized enamel breakdown	1	1	0	Gingivitis	No	No	No	No	No	Class I	No	YELLOW	0	YELLOW	4	3	3	0	3	0
Soccer	19	F	>1 year	0	1/year	0	Yes	No	1	0	0	No	1	1	1	0	0	No erosive tooth wear	No erosive tooth wear	No erosive tooth wear	No erosive tooth wear	No erosive tooth wear	No erosive tooth wear	0	No	No	TRUE	0	0 - Sound Tooth Surface	0	1	0	gingivitis	No	No	No	Yes	Yes	Class I	No	RED	0	YELLOW	2	3	4	1	2	1
Soccer	25	M	6-12 months	0	1/year	0	No	No	1	0	0	No	1	1	1	0	0	No erosive tooth wear	No erosive tooth wear	No erosive tooth wear	No erosive tooth wear	No erosive tooth wear	No erosive tooth wear	0	No	No	TRUE	2	1 - First visual change in enamel	0	0	0	No	No	No	No	No	No	Class I	No	YELLOW	0	YELLOW	3	3	4	1	2	1
Hoquei em Campo	21	M	>1 year	0	<1 year	1	No	No	0	0	0	No	4	1	1	0	0	No erosive tooth wear	No erosive tooth wear	No erosive tooth wear	No erosive tooth wear	No erosive tooth wear	No erosive tooth wear	0	No	No	TRUE	0	0 - Sound Tooth Surface	0	1	0	Gingivitis	No	No	No	No	No	Class I	No	YELLOW	0	YELLOW	4	2	3	1	2	0
Soccer	25	F	6-12 months	0	1/year	0	No	No	1	0	0	No	4	1	1	0	0	No erosive tooth wear	No erosive tooth wear	No erosive tooth wear	No erosive tooth wear	Initial loss of surface texture	No erosive tooth wear	1	No	No	TRUE	5	6 - Extensive distinct cavity with visible dentine	1	0	0	No	Yes	No	No	Yes	No	Class I	Yes	RED	0	YELLOW	4	1	4	0	3	1
Basketball	26	F	6-12 months	0	<1 year	1	No	Yes	0	0	0	Yes	2	4	0	0	1	No erosive tooth wear	No erosive tooth wear	No erosive tooth wear	No erosive tooth wear	No erosive tooth wear	No erosive tooth wear	0	No	No	TRUE	4	1 - First visual change in enamel	0	1	0	Gingivitis	Yes	No	No	No	No	Class I	Yes	RED	0	RED	2	3	4	0	1	0
Soccer	28	F	6-12 months	0	1/year	0	No	Yes	0	0	0	Yes	2	0	0	0	0	No erosive tooth wear	No erosive tooth wear	No erosive tooth wear	No erosive tooth wear	No erosive tooth wear	No erosive tooth wear	0	No	No	TRUE	3	3 - Localized enamel breakdown	1	0	0	No	Yes	Yes	No	Yes	No	Class I	Yes	RED	0	YELLOW	0	0	4	0	4	0
Soccer	30	M	6-12 months	0	<1 year	1	No	Yes	5	0	0	No	2	0	0	0	0	No erosive tooth wear	No erosive tooth wear	No erosive tooth wear	Initial loss of surface texture	No erosive tooth wear	Initial loss of surface texture	2	Yes	No	TRUE	6	6 - Extensive distinct cavity with visible dentine	1	1	0	Gingivitis	Yes	No	No	Yes	No	Class III	No	RED	0	RED	3	3	3	3	4	0
Soccer	18	F	6-12 months	0	1/year	0	No	No	1	0	0	No	1	0	0	0	0	No erosive tooth wear	Initial loss of surface texture	No erosive tooth wear	Initial loss of surface texture	No erosive tooth wear	No erosive tooth wear	2	Yes	No	TRUE	4	3 - Localized enamel breakdown	1	0	0	No	No	No	No	No	No	Class I	No	YELLOW	0	YELLOW	3	2	1	1	2	2
Soccer	21	F	>1 year	0	1/year	0	No	No	1	0	0	No	1	0	0	0	0	No erosive tooth wear	No erosive tooth wear	No erosive tooth wear	No erosive tooth wear	No erosive tooth wear	No erosive tooth wear	0	No	No	TRUE	2	3 - Localized enamel breakdown	1	0	0	No	No	No	No	No	No	Class I	No	YELLOW	0	YELLOW	3	1	4	1	3	1
Soccer	19	M	>1 year	0	2 or more/year	0	No	No	0	0	0	No	0	0	1	0	0	No erosive tooth wear	No erosive tooth wear	No erosive tooth wear	No erosive tooth wear	No erosive tooth wear	No erosive tooth wear	0	No	No	TRUE	6	3 - Localized enamel breakdown	1	1	0	Gingivitis	No	No	No	No	No	Class I	No	RED	0	RED	4	4	3	0	0	0
Soccer	21	M	6-12 months	0	<1 year	1	No	No	5	0	0	No	0	0	0	0	0	Initial loss of surface texture	No erosive tooth wear	Initial loss of surface texture	Initial loss of surface texture	No erosive tooth wear	Initial loss of surface texture	4	Yes	No	TRUE	0	2 - Distinct visual change in enamel	0	1	0	Gingivitis	No	No	No	No	No	Class I	No	YELLOW	0	YELLOW	4	3	4	0	3	0
Soccer	27	M	6-12 months	0	1/year	0	No	No	2	0	0	No	0	0	0	1	0	No erosive tooth wear	No erosive tooth wear	No erosive tooth wear	No erosive tooth wear	No erosive tooth wear	No erosive tooth wear	0	No	No	TRUE	3	1 - First visual change in enamel	0	0	0	No	No	Yes	No	No	No	Class I	No	RED	0	YELLOW	4	2	4	0	4	0
Basketball	18	F	>1 year	0	<1 year	1	No	Yes	2	0	0	No	0	0	0	0	0	No erosive tooth wear	No erosive tooth wear	No erosive tooth wear	No erosive tooth wear	No erosive tooth wear	No erosive tooth wear	0	No	No	TRUE	3	3 - Localized enamel breakdown	1	0	0	No	No	No	No	No	No	Class I	No	YELLOW	0	YELLOW	4	2	4	0	2	0
Soccer	22	M	6-12 months	0	1/year	0	No	No	1	0	0	No	1	1	0	0	0	No erosive tooth wear	No erosive tooth wear	No erosive tooth wear	No erosive tooth wear	No erosive tooth wear	No erosive tooth wear	0	No	No	TRUE	0	0 - Sound Tooth Surface	0	0	0	No	No	No	No	Yes	No	Class I	No	YELLOW	0	GREEN	4	3	4	0	2	3
Soccer	21	F	<6 months	1	1/year	0	No	No	1	0	0	No	1	2	2	0	1	Initial loss of surface texture	No erosive tooth wear	Initial loss of surface texture	Initial loss of surface texture	No erosive tooth wear	Initial loss of surface texture	4	Yes	No	TRUE	1	5 - Distinct cavity with visible dentine	1	0	0	No	No	No	No	No	No	Class I	No	YELLOW	0	YELLOW	3	1	4	2	3	0
Soccer	33	M	<6 months	1	2 or more/year	0	No	No	1	0	0	No	1	1	0	1	0	No erosive tooth wear	Initial loss of surface texture	No erosive tooth wear	No erosive tooth wear	No erosive tooth wear	No erosive tooth wear	1	No	No	TRUE	1	1 - First visual change in enamel	0	1	0	Gingivitis	No	No	No	No	No	Class I	No	RED	0	RED	4	1	4	1	3	2
Soccer	26	M	6-12 months	0	<1 year	1	No	No	1	0	0	No	1	1	0	0	0	No erosive tooth wear	No erosive tooth wear	No erosive tooth wear	No erosive tooth wear	No erosive tooth wear	No erosive tooth wear	0	No	No	TRUE	2	3 - Localized enamel breakdown	1	1	0	Gingivitis	No	Yes	No	No	No	Class I	No	RED	0	RED	3	2	4	1	3	3
Soccer	33	M	<6 months	1	1/year	0	No	No	2	0	0	No	0	0	0	0	0	Initial loss of surface texture	Initial loss of surface texture	Initial loss of surface texture	Initial loss of surface texture	Initial loss of surface texture	Initial loss of surface texture	6	Yes	No	TRUE	3	3 - Localized enamel breakdown	1	0	0	No	No	No	No	No	No	Class I	No	YELLOW	0	YELLOW	4	0	4	0	4	0
Soccer	21	M	6-12 months	0	1/year	0	No	No	1	0	0	No	0	1	0	0	0	No erosive tooth wear	Initial loss of surface texture	No erosive tooth wear	No erosive tooth wear	No erosive tooth wear	No erosive tooth wear	1	No	No	TRUE	0	1 - First visual change in enamel	0	1	0	Gingivitis	No	No	No	No	No	Class I	No	YELLOW	0	YELLOW	4	2	4	0	2	0
Soccer	22	F	6-12 months	0	1/year	0	No	No	1	0	0	No	0	2	0	0	0	No erosive tooth wear	No erosive tooth wear	Initial loss of surface texture	No erosive tooth wear	No erosive tooth wear	No erosive tooth wear	1	No	No	TRUE	1	0 - Sound Tooth Surface	0	0	0	No	No	No	No	No	No	Class I	No	YELLOW	0	YELLOW	3	3	3	0	2	0
Martial Art	28	M	>1 year	0	1/year	0	No	Yes	0	0	0	No	2	2	0	0	0	No erosive tooth wear	No erosive tooth wear	No erosive tooth wear	No erosive tooth wear	Initial loss of surface texture	No erosive tooth wear	1	No	No	TRUE	4	1 - First visual change in enamel	0	0	1	Periodontitis	No	No	No	No	No	Class I	No	RED	0	RED	4	3	4	2	3	1
Soccer	27	M	>1 year	0	2 or more/year	0	Yes	Yes	3	0	0	No	3	3	4	3	2	No erosive tooth wear	No erosive tooth wear	No erosive tooth wear	Initial loss of surface texture	Initial loss of surface texture	No erosive tooth wear	2	Yes	Yes	TRUE	13	6 - Extensive distinct cavity with visible dentine	1	1	0	Gingivitis	No	Yes	No	No	No	Class III	No	RED	0	RED	2	2	3	1	2	0
Soccer	26	F	>1 year	0	1/year	0	No	No	1	0	0	No	0	0	0	0	0	No erosive tooth wear	No erosive tooth wear	No erosive tooth wear	No erosive tooth wear	Initial loss of surface texture	No erosive tooth wear	1	No	No	TRUE	0	3 - Localized enamel breakdown	1	1	0	Gingivitis	No	No	No	Yes	No	Class I	No	RED	0	YELLOW	3	1	4	1	3	0
Soccer	20	M	6-12 months	0	1/year	0	No	No	5	0	0	No	0	0	0	0	0	No erosive tooth wear	No erosive tooth wear	No erosive tooth wear	No erosive tooth wear	No erosive tooth wear	No erosive tooth wear	0	No	No	TRUE	3	0 - Sound Tooth Surface	0	0	0	No	No	No	No	No	No	Class I	No	YELLOW	0	YELLOW	4	3	2	2	1	4
Soccer	25	M	6-12 months	0	<1 year	1	Yes	No	0	0	0	No	0	0	1	1	0	No erosive tooth wear	No erosive tooth wear	No erosive tooth wear	No erosive tooth wear	Initial loss of surface texture	No erosive tooth wear	1	No	No	TRUE	0	1 - First visual change in enamel	0	0	0	no	No	No	No	No	No	Class I	No	GREEN	1	GREEN	3	2	4	0	2	0
Soccer	22	M	>1 year	0	2 or more/year	0	No	Yes	2	0	0	No	0	0	0	0	0	No erosive tooth wear	No erosive tooth wear	No erosive tooth wear	No erosive tooth wear	No erosive tooth wear	No erosive tooth wear	0	No	No	TRUE	4	3 - Localized enamel breakdown	1	1	0	Gingivitis	No	No	No	Yes	No	Class I	No	RED	0	RED	4	1	4	1	4	1
Soccer	25	M	>1 year	0	1/year	0	No	No	2	0	0	No	0	0	0	0	0	Initial loss of surface texture	No erosive tooth wear	Initial loss of surface texture	Initial loss of surface texture	No erosive tooth wear	Initial loss of surface texture	4	Yes	No	TRUE	2	2 - Distinct visual change in enamel	0	1	0	Gingivitis	No	No	No	No	No	Class I	No	RED	0	RED	4	2	4	0	1	1
Soccer	26	M	6-12 months	0	1/year	0	No	No	5	0	0	No	0	0	0	0	0	Initial loss of surface texture	Distinct defect, hard tissue loss <50% of the surface area	Initial loss of surface texture	No erosive tooth wear	Initial loss of surface texture	Distinct defect, hard tissue loss <50% of the surface area	7	Yes	No	TRUE	3	3 - Localized enamel breakdown	1	1	0	Gingivitis	No	No	No	Yes	No	Class I	No	RED	0	RED	3	3	3	1	3	1
Soccer	24	F	6-12 months	0	1/year	0	No	No	1	0	0	No	4	4	5	5	5	Distinct defect, hard tissue loss <50% of the surface area	No erosive tooth wear	Distinct defect, hard tissue loss <50% of the surface area	No erosive tooth wear	Initial loss of surface texture	Distinct defect, hard tissue loss <50% of the surface area	7	Yes	No	TRUE	0	3 - Localized enamel breakdown	1	1	0	Gingivitis	No	No	No	No	No	Class II Division 1	No	YELLOW	0	YELLOW	2	3	3	1	1	0
Soccer	22	M	6-12 months	0	<1 year	1	No	No	0	0	0	No	0	0	0	0	0	No erosive tooth wear	No erosive tooth wear	No erosive tooth wear	No erosive tooth wear	No erosive tooth wear	No erosive tooth wear	0	No	No	TRUE	0	2 - Distinct visual change in enamel	0	0	0	No	No	No	No	Yes	No	Class I	No	YELLOW	0	GREEN	4	0	4	1	3	1
Soccer	24	M	6-12 months	0	1/year	0	No	No	3	0	0	No	1	1	0	0	0	No erosive tooth wear	No erosive tooth wear	No erosive tooth wear	No erosive tooth wear	No erosive tooth wear	No erosive tooth wear	0	No	No	TRUE	4	5 - Distinct cavity with visible dentine	1	1	0	Gingivitis	No	No	No	Yes	No	Class I	No	RED	0	RED	3	1	3	1	3	1
Soccer	24	M	6-12 months	0	1/year	0	No	No	1	0	0	No	0	0	0	0	0	No erosive tooth wear	Distinct defect, hard tissue loss <50% of the surface area	No erosive tooth wear	Distinct defect, hard tissue loss <50% of the surface area	No erosive tooth wear	No erosive tooth wear	4	Yes	No	TRUE	0	3 - Localized enamel breakdown	1	0	0	No	No	No	No	Yes	No	Class I	No	YELLOW	0	GREEN	4	1	4	1	3	1
Futsal	23	F	6-12 months	0	<1 year	1	No	No	2	0	0	No	1	1	0	0	0	No erosive tooth wear	Initial loss of surface texture	No erosive tooth wear	No erosive tooth wear	No erosive tooth wear	No erosive tooth wear	1	No	No	FALSE	0	4 - Underlying dark shadow from dentine	1	1	0	Gingivitis	No	No	No	Yes	No	Class II Division 2	No	YELLOW	0	YELLOW	4	1	4	0	2	0
Soccer	33	F	>1 year	0	1/year	0	No	Yes	1	0	0	No	2	0	0	0	4	No erosive tooth wear	Initial loss of surface texture	No erosive tooth wear	No erosive tooth wear	No erosive tooth wear	No erosive tooth wear	1	No	No	FALSE	0	6 - Extensive distinct cavity with visible dentine	1	1	0	Gingivitis	No	No	No	No	No	Class I	No	YELLOW	0	YELLOW	4	0	3	0	4	0
Futsal	26	F	<6 months	1	1/year	0	No	Yes	1	0	0	No	0	0	0	0	0	No erosive tooth wear	No erosive tooth wear	No erosive tooth wear	No erosive tooth wear	No erosive tooth wear	No erosive tooth wear	0	No	No	FALSE	0	1 - First visual change in enamel	0	1	0	Gingivitis	Yes	No	No	No	Yes	Class I	No	RED	0	YELLOW	4	0	3	0	4	0
Soccer	24	M	<6 months	1	1/year	0	No	No	1	0	0	No	0	0	1	0	0	No erosive tooth wear	No erosive tooth wear	No erosive tooth wear	No erosive tooth wear	No erosive tooth wear	No erosive tooth wear	0	No	No	FALSE	2	2 - Distinct visual change in enamel	0	1	0	Gingivitis	No	No	No	Yes	No	Class I	No	RED	0	RED	4	1	4	0	2	3
Soccer	23	M	<6 months	1	1/year	0	No	No	2	0	0	No	2	2	2	0	0	No erosive tooth wear	No erosive tooth wear	No erosive tooth wear	Initial loss of surface texture	Initial loss of surface texture	No erosive tooth wear	2	Yes	No	FALSE	0	2 - Distinct visual change in enamel	0	1	0	Gingivitis	No	No	No	No	No	Class I	No	YELLOW	0	YELLOW	4	1	4	0	4	0
Soccer	22	M	6-12 months	0	2 or more/year	0	No	No	1	0	0	No	4	0	0	0	0	No erosive tooth wear	Initial loss of surface texture	No erosive tooth wear	No erosive tooth wear	No erosive tooth wear	No erosive tooth wear	1	No	No	FALSE	6	5 - Distinct cavity with visible dentine	1	0	0	No	No	No	No	Yes	No	Class I	No	RED	0	YELLOW	4	2	4	0	2	0
Soccer	22	M	<6 months	1	1/year	0	No	No	1	0	0	No	0	0	0	0	0	No erosive tooth wear	No erosive tooth wear	No erosive tooth wear	No erosive tooth wear	No erosive tooth wear	No erosive tooth wear	0	No	No	FALSE	2	2 - Distinct visual change in enamel	0	0	0	No	No	No	No	No	No	Class I	No	YELLOW	0	YELLOW	4	1	4	0	3	0
Soccer	25	M	6-12 months	0	1/year	0	No	No	1	0	0	No	0	0	0	0	0	No erosive tooth wear	Initial loss of surface texture	No erosive tooth wear	No erosive tooth wear	No erosive tooth wear	No erosive tooth wear	1	No	No	FALSE	3	2 - Distinct visual change in enamel	0	0	0	No	No	No	No	Yes	No	Class I	No	RED	0	YELLOW	4	3	4	0	2	0
Soccer	25	M	<6 months	1	1/year	0	No	No	1	0	0	No	2	2	0	0	0	Initial loss of surface texture	No erosive tooth wear	Initial loss of surface texture	Initial loss of surface texture	No erosive tooth wear	Initial loss of surface texture	4	Yes	No	FALSE	1	3 - Localized enamel breakdown	1	1	0	Gingivitis	No	No	No	No	No	Class I	No	RED	0	RED	4	3	4	1	3	1
Soccer	23	M	6-12 months	0	1/year	0	No	No	2	0	0	No	0	0	0	0	0	No erosive tooth wear	No erosive tooth wear	No erosive tooth wear	No erosive tooth wear	No erosive tooth wear	No erosive tooth wear	0	No	No	FALSE	7	4 - Underlying dark shadow from dentine	1	1	0	Gingivitis	No	No	No	No	No	Class I	No	RED	0	RED	4	3	4	1	3	0
Soccer	21	F	6-12 months	0	<1 year	1	No	Yes	1	0	0	No	2	1	1	0	0	No erosive tooth wear	Initial loss of surface texture	No erosive tooth wear	No erosive tooth wear	No erosive tooth wear	No erosive tooth wear	1	No	No	FALSE	0	2 - Distinct visual change in enamel	0	1	0	Gingivitis	No	No	No	Yes	No	Class I	No	RED	0	YELLOW	4	3	4	4	1	4
Soccer	26	M	>1 year	0	1/year	0	No	No	2	0	0	No	4	4	1	0	0	Initial loss of surface texture	Initial loss of surface texture	No erosive tooth wear	Distinct defect, hard tissue loss <50% of the surface area	Initial loss of surface texture	Initial loss of surface texture	6	Yes	No	-	0	3 - Localized enamel breakdown	1	0	0	No	No	No	No	Yes	No	Class I	No	YELLOW	0	GREEN	4	0	4	3	3	0
Arbitra	36	F	6-12 months	0	1/year	0	No	No	1	0	0	No	2	1	1	0	0	No erosive tooth wear	Initial loss of surface texture	No erosive tooth wear	No erosive tooth wear	Initial loss of surface texture	No erosive tooth wear	2	Yes	No	-	0	2 - Distinct visual change in enamel	0	1	0	Gingivitis	No	No	No	No	No	Class I	No	YELLOW	0	YELLOW	4	1	4	1	3	0
Atletismo	31	M	6-12 months	0	1/year	0	No	Yes	1	0	0	No	0	0	0	0	0	No erosive tooth wear	Distinct defect, hard tissue loss <50% of the surface area	No erosive tooth wear	Distinct defect, hard tissue loss <50% of the surface area	Initial loss of surface texture	No erosive tooth wear	5	Yes	No	TRUE	0	3 - Localized enamel breakdown	1	1	0	Gingivitis	Yes	Yes	No	Yes	No	Class I	Yes	RED	0	YELLOW	4	0	4	4	4	0
Soccer	36	M	>1 year	0	1/year	0	No	Yes	0	0	0	Yes	1	1	0	1	0	No erosive tooth wear	Distinct defect, hard tissue loss <50% of the surface area	No erosive tooth wear	Distinct defect, hard tissue loss <50% of the surface area	Distinct defect, hard tissue loss <50% of the surface area	No erosive tooth wear	6	Yes	No	TRUE	2	3 - Localized enamel breakdown	1	1	0	Gingivitis	Yes	Yes	No	Yes	Yes	Class I	Yes	RED	0	RED	3	3	3	1	3	1
Soccer	29	M	6-12 months	0	1/year	0	No	No	5	0	0	No	0	0	0	0	0	No erosive tooth wear	No erosive tooth wear	No erosive tooth wear	No erosive tooth wear	No erosive tooth wear	No erosive tooth wear	0	No	No	TRUE	1	0 - Sound Tooth Surface	0	1	0	Gingivitis	No	No	No	No	No	Class I	No	RED	0	RED	4	1	4	0	3	0
Soccer	25	M	>1 year	0	1/year	0	No	No	2	0	0	No	1	1	0	0	0	No erosive tooth wear	No erosive tooth wear	No erosive tooth wear	No erosive tooth wear	No erosive tooth wear	No erosive tooth wear	0	No	No	TRUE	0	3 - Localized enamel breakdown	1	0	0	No	No	No	No	Yes	No	Class I	No	YELLOW	0	GREEN	3	1	3	1	1	0
Soccer	36	M	6-12 months	0	1/year	0	No	No	5	0	0	No	0	0	0	0	0	No erosive tooth wear	No erosive tooth wear	No erosive tooth wear	No erosive tooth wear	No erosive tooth wear	No erosive tooth wear	0	No	No	TRUE	2	2 - Distinct visual change in enamel	0	0	0	No	No	No	No	No	No	Class I	No	YELLOW	0	YELLOW	4	4	4	4	3	2
Soccer	26	M	6-12 months	0	2 or more/year	0	No	No	0	0	0	No	0	0	0	0	0	No erosive tooth wear	Distinct defect, hard tissue loss <50% of the surface area	No erosive tooth wear	No erosive tooth wear	No erosive tooth wear	No erosive tooth wear	2	Yes	No	TRUE	0	1 - First visual change in enamel	0	1	0	Gingivitis	No	No	No	Yes	No	Class I	No	RED	0	YELLOW	4	1	4	1	3	0
[truncated: 37 more columns]
